# Supplementary material for: Association between Psychological Disorders, Mediterranean Diet, and Chronotype in a Group of Italian Adults
Source: Int J Environ Res Public Health. 2022 Dec 26;20(1):335. doi: 10.3390/ijerph20010335 (PMC9819730; doi:10.3390/ijerph20010335)
Supplement: Supplementary file 1 [file ijerph-20-00335-s001.zip]

Archive with 5 entries (4 files):
- Supplementary figures/
- Supplementary figures/Figure S1.pdf
- __MACOSX/Supplementary figures/._Figure S1.pdf
- Supplementary figures/Figure S2.pdf
- __MACOSX/Supplementary figures/._Figure S2.pdf
